# Supplementary material for: Genetic and environmental contribution to phenotypic resemblance between Iranian couples: Tehran Cardiometabolic and Genetic Study (TCGS)
Source: Heliyon. 2025 Feb 1;11(3):e42401. doi: 10.1016/j.heliyon.2025.e42401 (PMC11849086; doi:10.1016/j.heliyon.2025.e42401)
Supplement: Multimedia component 1 [file mmc1.xlsx]

## Sheet: Multiple Testing Bonferroni Cor
	BMI
	Effect size	SE	p-value
First time point	0.0818744	0.0207	2.05e-08
Second time point	0.0957526	0.0266	5.39e-06
Third time point	0.101029	0.0363	6.89382e-22
Fourth time point	0.135717	0.0146	0.0135
Fifth time point	0.139836	0.0149	0
	WHR
	Effect size	SE	p-value
First time point	0.149936	0.0146	2.76e-12
Second time point	0.153569	0.0137	5.4575e-43
Third time point	0.16513	0.0176	0.0002
Fourth time point	0.200677	0.0149	2.23378e-19
Fifth time point	0.201842	0.0126	7.60178e-29
	WC
	Effect size	SE	p-value
First time point	0.129094	0.0149	9.45e-09
Second time point	0.13094	0.0207	8.31745e-42
Third time point	0.137649	0.0126	0.0667
Fourth time point	0.170207	0.016	2e-14
Fifth time point	0.188459	0.0196	0.0163
	TG
	Effect size	SE	p-value
First time point	0.0468607	0.0126	8.3516e-20
Second time point	0.0474879	0.0259	4.55374e-18
Third time point	0.065734	0.0126	1.82e-07
Fourth time point	0.0728009	0.0196	4.47827e-25
Fifth time point	0.0800927	0.0146	0.243
	HDL
	Effect size	SE	p-value
First time point	0.0899854	0.0196	1.28195e-28
Second time point	0.0903929	0.0366	2.52e-10
Third time point	0.113414	0.0126	0.000204
Fourth time point	0.149954	0.0196	2.43e-11
Fifth time point	0.154118	0.0149	0.000134
	LDL
	Effect size	SE	p-value
First time point	0.0841374	0.0126	4.38e-13
Second time point	0.0862084	0.0165	8.80174e-28
Third time point	0.0944737	0.0126	4.12e-08
Fourth time point	0.172278	0.0156	1.74e-07
Fifth time point	0.178315	0.016	0.000266
	CHOL
	Effect size	SE	p-value
First time point	0.0302747	0.0126	7.77e-09
Second time point	0.0310336	0.0266	1.98499e-26
Third time point	0.0748542	0.0196	4.41e-06
Fourth time point	0.0969847	0.0266	6.48e-14
Fifth time point	0.0998466	0.0126	2.22e-15
